# Supplementary material for: Transcription decouples estrogen-dependent changes in enhancer-promoter contact frequencies and spatial proximity
Source: PLoS Genet. 2024 May 23;20(5):e1011277. doi: 10.1371/journal.pgen.1011277 (PMC11152312; doi:10.1371/journal.pgen.1011277)
Supplement: S2 Table — (XLSX) [file pgen.1011277.s010.xlsx]

## Sheet: Figure 2D&FigureS3D
Sample	n (alleles)	median interprobe distance (μm)	interquartile interval (μm)	p-values Two-sided Mann-Whitney test +E2 vs -E2 each time point
GREB1 e-p interprobe distance Rep 1
-E2 5m	128	0.204	0.144-0.274
+E2 5m	119	0.22	0.144-0.276	0.26775
-E2 10m	127	0.204	0.129-0.266
+E2 10m	141	0.22	0.144-0.286	0.07886
-E2 20m	125	0.204	0.144-0.258
+E2 20m	129	0.233	0.182-0.288	0.00088
-E2 40m	135	0.204	0.129-0.266
+E2 40m	121	0.271	0.204-0.329	2.6e-06
-E2 1h	110	0.182	0.13275-0.247
+E2 1h	123	0.247	0.182-0.322	0.00013
-E2 4h	120	0.204	0.144-0.247
+E2 4h	120	0.233	0.144-0.286	0.0657
NRIP1 e-p interprobe distance Rep 1
-E2 5m	120	0.2725	0.204-0.347
+E2 5m	119	0.322	0.247-0.405	0.00366
-E2 10m	111	0.247	0.204-0.326
+E2 10m	127	0.307	0.247-0.4075	2.6e-05
-E2 20m	123	0.286	0.215-0.358
+E2 20m	119	0.329	0.247-0.4365	0.00622
-E2 40m	124	0.282	0.20125-0.37675
+E2 40m	128	0.322	0.247-0.39425	0.01383
-E2 1h	128	0.266	0.204-0.376
+E2 1h	126	0.307	0.238-0.413	0.0071
-E2 4h	125	0.274	0.21-0.351
+E2 4h	131	0.266	0.21-0.336	0.7765
GREB1 e-p interprobe distance Rep 2
-E2 5m	134	0.21	0.144-0.258
+E2 5m	122	0.238	0.19575-0.278	0.00879
-E2 10m	117	0.22	0.144-0.278
+E2 10m	136	0.238	0.19025-0.286	0.05005
-E2 20m	118	0.21	0.144-0.271
+E2 20m	121	0.329	0.233-0.425	2e-09
-E2 40m	123	0.233	0.163-0.282
+E2 40m	115	0.322	0.22-0.418	9.3e-07
-E2 1h	118	0.233	0.182-0.271
+E2 1h	117	0.286	0.233-0.401	1.8e-06
-E2 4h	119	0.233	0.144-0.286
+E2 4h	111	0.266	0.207-0.379	0.00106
NRIP1 e-p interprobe distance Rep 2
-E2 5m	87	0.271	0.233-0.349
+E2 5m	113	0.326	0.233-0.433	0.0092
-E2 10m	107	0.286	0.22-0.3775
+E2 10m	98	0.307	0.247-0.413	0.0529
-E2 20m	109	0.274	0.21-0.347
+E2 20m	114	0.322	0.247-0.3975	0.0038
-E2 40m	110	0.287	0.22-0.401
+E2 40m	119	0.322	0.247-0.41	0.2231
-E2 1h	102	0.28	0.233-0.41525
+E2 1h	79	0.322	0.233-0.429	0.2955
-E2 4h	101	0.274	0.21-0.365
+E2 4h	97	0.288	0.233-0.387	0.2646

## Sheet: Figure 2F&FigureS6C
	Sample	n (alleles)	median interprobe distance (μm)	interquartile interval (μm)	Comparison	p-values Two-sided Mann-Whitney test, Holm-Bonferroni correction for multiple testing
GREB1 e-p interprobe distance Rep 1	WT -E2	112	0.266	0.204-0.31075
	WT +E2	107	0.322	0.233-0.408	WT +E2 vs WT -E2	0.01062
	Δenh-GREB1 cl1 -E2	109	0.266	0.204-0.379
	Δenh-GREB1 cl1 +E2	88	0.238	0.144-0.29125	Δenh-GREB1 cl1 +E2 vs Δenh-GREB1 cl1 -E2	0.67905
	Δenh-GREB1 cl2 -E2	103	0.233	0.193-0.307
	Δenh-GREB1 cl2 +E2	101	0.278	0.204-0.401	Δenh-GREB1 cl2 +E2 vs Δenh-GREB1 cl2 -E2	0.33052
					Δenh-GREB1 cl1 +E2 vs WT +E2	0.0003
					Δenh-GREB1 cl2 +E2 vs WT +E2	0.67905
NRIP1 e-p interprobe distance Rep 1	WT -E2	153	0.278	0.22-0.379
	WT +E2	163	0.326	0.238-0.41	WT +E2 vs WT -E2	0.0434
	Δenh-NRIP1 cl1 -E2	141	0.266	0.21-0.351
	Δenh-NRIP1 cl1 +E2	134	0.274	0.22-0.351	Δenh-NRIP1 cl1 +E2 vs Δenh-NRIP1 cl1 -E2	0.2133
	Δenh-NRIP1 cl2 -E2	127	0.286	0.21-0.376
	Δenh-NRIP1 cl2 +E2	122	0.247	0.204-0.339	Δenh-NRIP1 cl2 +E2 vs Δenh-NRIP1 cl2 -E2	0.0878
					Δenh-NRIP1 cl1 +E2 vs WT +E2	0.0419
					Δenh-NRIP1 cl2 +E2 vs WT +E2	7.6e-05
GREB1 e-p interprobe distance Rep 2	WT -E2	112	0.2425	0.193-0.307
	WT +E2	97	0.286	0.204-0.347	WT +E2 vs WT -E2	0.01218
	Δenh-GREB1 cl1 -E2	108	0.238	0.182-0.288
	Δenh-GREB1 cl1 +E2	110	0.2525	0.19575-0.322	Δenh-GREB1 cl1 +E2 vs Δenh-GREB1 cl1 -E2	0.10355
	Δenh-GREB1 cl2 -E2	123	0.238	0.193-0.287
	Δenh-GREB1 cl2 +E2	101	0.238	0.193-0.322	Δenh-GREB1 cl2 +E2 vs Δenh-GREB1 cl2 -E2	0.55515
					Δenh-GREB1 cl1 +E2 vs WT +E2	0.09149
					Δenh-GREB1 cl2 +E2 vs WT +E2	0.0148
NRIP1 e-p interprobe distance Rep 2	WT -E2	88	0.276	0.233-0.379
	WT +E2	101	0.326	0.247-0.456	WT +E2 vs WT -E2	0.0563
	Δenh-NRIP1 cl1 -E2	82	0.2685	0.21-0.339
	Δenh-NRIP1 cl1 +E2	82	0.28	0.21-0.3835	Δenh-NRIP1 cl1 +E2 vs Δenh-NRIP1 cl1 -E2	0.4905
	Δenh-NRIP1 cl2 -E2	93	0.274	0.22-0.379
	Δenh-NRIP1 cl2 +E2	77	0.278	0.21-0.379	Δenh-NRIP1 cl2 +E2 vs Δenh-NRIP1 cl2 -E2	0.8155
					Δenh-NRIP1 cl1 +E2 vs WT +E2	0.0105
					Δenh-NRIP1 cl2 +E2 vs WT +E2	0.0082

## Sheet: Figure_S4A&B
	Sample	n (allelles)	median interprobe distance (μm)	interquartile interval (μm)	p-values Two-sided Mann-Whitney test +E2 vs -E2 each time point
GREB1 e-c interprobe distance Rep 1	-E2 5m	106	0.288	0.2125-0.351
	+E2 5m	114	0.271	0.204-0.385	0.905
	-E2 10m	103	0.278	0.204-0.379
	+E2 10m	73	0.278	0.204-0.387	0.962
	-E2 20m	112	0.286	0.204-0.387
	+E2 20m	112	0.266	0.2040.376	0.717
	-E2 40m	115	0.274	0.21-0.376
	+E2 40m	110	0.2685	0.18475-0.376	0.416
	-E2 1h	129	0.266	0.204-0.329
	+E2 1h	126	0.266	0.204-0.329	0.809
	-E2 4h	116	0.266	0.144-0.347
	+E2 4h	127	0.266	0.193-0.329	0.914
GREB1 e-c interprobe distance Rep 2	-E2 5m	99	0.322	0.247-0.4145
	+E2 5m	104	0.307	0.22-0.4253	0.6139
	-E2 10m	101	0.288	0.233-0.425
	+E2 10m	104	0.2685	0.22-0.379	0.1641
	-E2 20m	88	0.288	0.22-0.3883
	+E2 20m	101	0.288	0.233-0.405	0.6283
	-E2 40m	97	0.288	0.238-0.42
	+E2 40m	97	0.329	0.247-0.44	0.1838
	-E2 1h	97	0.326	0.247-0.392
	+E2 1h	107	0.329	0.247-0.2455	0.4976
	-E2 4h	101	0.286	0.238-0.41
	+E2 4h	101	0.329	0.266-0.425	0.1529
NRIP1 e-c interprobe distance Rep 1	-E2 5m	67	0.326	0.247-0.4225
	+E2 5m	72	0.326	0.247-0.39	0.706
	-E2 10m	75	0.288	0.22-0.409
	+E2 10m	60	0.286	0.22975-0.3915	0.828
	-E2 20m	70	0.3145	0.2403-0.426
	+E2 20m	64	0.322	0.21-0.426	0.579
	-E2 40m	53	0.322	0.233-0.425
	+E2 40m	60	0.287	0.22-0.4028	0.385
	-E2 1h	59	0.274	0.233-0.343
	+E2 1h	77	0.322	0.247-0.416	0.032
	-E2 4h	74	0.307	0.247-0.4175
	+E2 4h	67	0.322	0.238-0.4255	0.788
NRIP1 e-c interprobe distance Rep 2	-E2 5m	109	0.329	0.233-0.433
	+E2 5m	105	0.307	0.247-0.405	0.617
	-E2 10m	103	0.322	0.233-0.413
	+E2 10m	111	0.307	0.233-0.4225	0.84
	-E2 20m	101	0.271	0.204-0.385
	+E2 20m	88	0.322	0.238-0.441	0.024
	-E2 40m	101	0.329	0.238-0.42
	+E2 40m	97	0.307	0.238-0.425	0.535
	-E2 1h	102	0.307	0.2343-0.408
	+E2 1h	82	0.288	0.21-0.425	0.751
	-E2 4h	103	0.326	0.2425-0.4255
	+E2 4h	81	0.326	0.247-0.425	0.939

## Sheet: Figure_S4C&D
	Sample	n (alleles)	median interprobe distance (μm)	interquartile interval (μm)	p-values Two-sided Mann-Whitney test +E2 vs -E2 each time point
GREB1 e-p	-E2 20m	105	0.154	0.116-0.218
	+E2 20m	126	0.192	0.132-0.234	0.0064
GREB1 c1-c2	-E2 20m	98	0.195	0.132-0.2455
	+E2 20m	105	0.207	0.153-0.256	0.34
NRIP1 e-p	-E2 20m	91	0.116	0.0863-0.159
	+E2 20m	112	0.1505	0.107-0.218	0.0047
NRIP1 e-i	-E2 20m	71	0.244	0.19-0.325
	+E2 20m	102	0.2495	0.16575-0.3315	0.9
NRIP1 p-i	-E2 20m	85	0.24	0.192-0.318
	+E2 20m	93	0.296	0.193-0.366	0.11

## Sheet: FigureS5B
CCND1 TSS	ENSEMBLE ID: ENST00000227507, ENST00000539241, ENST00000536559, ENST00000535993
Sample	-E2 Rep1	-E2 Rep2	+ E2 5 m Rep1	+ E2 5 m Rep2	+ E2 30 m Rep1	+ E2 30 m Rep2	+ E2 60 m Rep1	+ E2 60 m Rep2
CPM	76.3364	133.432	126.465	127.616	177.086	240.402	190.555	204.866
Differential expression analysis (edgeR)	logFC	logCPM	F	PValue	FDR
+ E2 5 m vs -E2	0.465606	7.32813	3.2602	0.0809261	0.975566
+ E2 30 m vs -E2	1.30177	7.32813	25.142	2.18E-05	0.00113953
+ E2 60 m vs -E2	0.932693	7.32813	13.1222	0.00105442	0.018646
LTO1 TSS	ENSEMBLE ID: ENST00000543863, ENST00000441922, ENST00000543023
Sample	-E2 Rep1	-E2 Rep2	+ E2 5 m Rep1	+ E2 5 m Rep2	+ E2 30 m Rep1	+ E2 30 m Rep2	+ E2 60 m Rep1	+ E2 60 m Rep2
CPM	22.4981	31.1434	24.6444	25.301	31.8606	33.2171	40.1565	33.4867
Differential expression analysis (edgeR)	logFC	logCPM	F	PValue	FDR
+ E2 5 m vs -E2	0.0448321	4.92628	0.0261875	0.872518	0.996426
+ E2 30 m vs -E2	0.579822	4.92628	4.41673	0.0440062	0.321571
+ E2 60 m vs -E2	0.445621	4.92628	2.64228	0.114412	0.3917

## Sheet: Figure_S5C&D
Sample	n (alleles)	median interprobe distance (μm)	interquartile interval (μm)	p-values Two-sided Mann-Whitney test +E2 vs -E2 each time point
CCND1 e-p interprobe distance Rep 1
-E2 5m	158	0.215	0.153-0.286
+E2 5m	122	0.224	0.152-0.288	0.87405
-E2 10m	173	0.222	0.152-0.299
+E2 10m	122	0.244	0.172-0.307	0.40919
-E2 20m	134	0.238	0.181-0.313
+E2 20m	136	0.253	0.189-0.345	0.24331
-E2 40m	148	0.211	0.156-0.274
+E2 40m	152	0.25	0.179-0.317	0.00254
-E2 1h	165	0.236	0.167-0.299
+E2 1h	115	0.237	0.173-0.310	0.8045
-E2 4h	135	0.25	0.171-0.316
+E2 4h	130	0.261	0.195-0.339	0.26413
CCND1 e-p interprobe distance Rep 2
-E2 5m	103	0.257196	0.178-0.368
+E2 5m	116	0.259257	0.192-0.339	0.81004
-E2 10m	127	0.237036	0.166-0.314
+E2 10m	122	0.243563	0.173-0.307	0.8197
-E2 20m	125	0.212145	0.164-0.301
+E2 20m	129	0.272258	0.192-0.323	0.00965
-E2 40m	126	0.222908	0.169-0.305
+E2 40m	118	0.228315	0.175-0.325	0.43994
-E2 1h	93	0.222324	0.158-0.272
+E2 1h	106	0.280952	0.203-0.353	0.00025
-E2 4h	103	0.257393	0.183-0.344
+E2 4h	109	0.283582	0.186-0.343	0.41356
CCND1 e-c interprobe distance Rep 1
-E2 5m	103	0.238902	0.186-0.320
+E2 5m	102	0.231414	0.186-0.307	0.492
-E2 10m	100	0.250669	0.189-0.299
+E2 10m	96	0.230465	0.170-0.303	0.353
-E2 20m	79	0.222956	0.179-0.288
+E2 20m	97	0.222949	0.165-0.306	0.945
-E2 40m	96	0.250754	0.184-0.330
+E2 40m	95	0.255653	0.188-0.337	0.974
-E2 1h	106	0.248223	0.196-0.323
+E2 1h	110	0.225826	0.171-0.305	0.094
-E2 4h	108	0.236385	0.182-0.310
+E2 4h	106	0.241479	0.172-0.307	0.989
CCND1 e-c interprobe distance Rep 2
-E2 5m	120	0.271265	0.195-0.369
+E2 5m	96	0.256807	0.172-0.338	0.3922
-E2 10m	110	0.267734	0.180-0.358
+E2 10m	89	0.256571	0.185-0.339	0.9182
-E2 20m	105	0.278771	0.218-0.351
+E2 20m	110	0.281381	0.210-0.376	0.9711
-E2 40m	123	0.248041	0.194-0.328
+E2 40m	101	0.247901	0.193-0.341	0.6786
-E2 1h	133	0.237763	0.182-0.326
+E2 1h	94	0.246746	0.189-0.330	0.6763
-E2 4h	91	0.297194	0.222-0.363
+E2 4h	94	0.276188	0.212-0.357	0.3037

## Sheet: Figure_S6D
	Sample	n	median interprobe distance (μm)	interquartile interval (μm)	Comparison	p-values Two-sided Mann-Whitney test, Holm-Bonferroni correction for multiple testing
GREB1 e-ctrl interprobe distance Rep 1	WT -E2	122	0.2975	0.238-0.39075
	WT +E2	124	0.329	0.266-0.44225	WT +E2 vs WT -E2	0.43
	Δenh-GREB1 cl1 -E2	114	0.2975	0.238-0.3835
	Δenh-GREB1 cl1 +E2	110	0.329	0.24025-0.39875	Δenh-GREB1 cl1 +E2 vs Δenh-GREB1 cl1 -E2	1
	Δenh-GREB1 cl2 -E2	110	0.324	0.233-0.408
	Δenh-GREB1 cl2 +E2	106	0.307	0.233-0.405	Δenh-GREB1 cl2 +E2 vs Δenh-GREB1 cl2 -E2	1
					Δenh-GREB1 cl1 +E2 vs WT +E2	1
					Δenh-GREB1 cl2 +E2 vs WT +E2	0.62
NRIP1 e-ctrl interprobe distance Rep 1	WT -E2	79	0.286	0.2425-0.3965
	WT +E2	85	0.278	0.21-0.387	WT +E2 vs WT -E2	1
	Δenh-NRIP1 cl1 -E2	72	0.286	0.22975-0.348
	Δenh-NRIP1 cl1 +E2	67	0.278	0.21-0.379	Δenh-NRIP1 cl1 +E2 vs Δenh-NRIP1 cl1 -E2	1
	Δenh-NRIP1 cl2 -E2	76	0.287	0.233-0.379
	Δenh-NRIP1 cl2 +E2	78	0.2725	0.22-0.385	Δenh-NRIP1 cl2 +E2 vs Δenh-NRIP1 cl2 -E2	1
					Δenh-NRIP1 cl1 +E2 vs WT +E2	1
					Δenh-NRIP1 cl2 +E2 vs WT +E2	1
GREB1 e-ctrl interprobe distance Rep 2	WT -E2	120	0.2975	0.233-0.379
	WT +E2	114	0.324	0.23425-0.385	WT +E2 vs WT -E2	1
	Δenh-GREB1 cl1 -E2	95	0.307	0.238-0.3855
	Δenh-GREB1 cl1 +E2	102	0.3145	0.258-0.39025	Δenh-GREB1 cl1 +E2 vs Δenh-GREB1 cl1 -E2	1
	Δenh-GREB1 cl2 -E2	96	0.3145	0.2125-0.401
	Δenh-GREB1 cl2 +E2	111	0.286	0.233-0.3775	Δenh-GREB1 cl2 +E2 vs Δenh-GREB1 cl2 -E2	1
					Δenh-GREB1 cl1 +E2 vs WT +E2	1
					Δenh-GREB1 cl2 +E2 vs WT +E2	1
NRIP1 e-ctrl interprobe distance Rep 2	WT -E2	89	0.307	0.204-0.401
	WT +E2	81	0.307	0.22-0.405	WT +E2 vs WT -E2	1
	Δenh-NRIP1 cl1 -E2	73	0.322	0.238-0.379
	Δenh-NRIP1 cl1 +E2	75	0.271	0.2125-0.3365	Δenh-NRIP1 cl1 +E2 vs Δenh-NRIP1 cl1 -E2	0.98
	Δenh-NRIP1 cl2 -E2	91	0.266	0.2055-0.345
	Δenh-NRIP1 cl2 +E2	90	0.287	0.233-0.385	Δenh-NRIP1 cl2 +E2 vs Δenh-NRIP1 cl2 -E2	0.77
					Δenh-NRIP1 cl1 +E2 vs WT +E2	0.96
					Δenh-NRIP1 cl2 +E2 vs WT +E2	1
