# Supplementary material for: Transcription decouples estrogen-dependent changes in enhancer-promoter contact frequencies and spatial proximity
Source: PLoS Genet. 2024 May 23;20(5):e1011277. doi: 10.1371/journal.pgen.1011277 (PMC11152312; doi:10.1371/journal.pgen.1011277)
Supplement: S3 Table — (XLSX) [file pgen.1011277.s011.xlsx]

## Sheet: Figure_3A&B
GREB1 enhancer	Treatment	IP antibody	Replicate	Relative Quantity			GREB1 enhancer	Treatment	IP antibody	Replicate	Relative Quantity
	Vehicle	Control	1	0.00026197				Vehicle	Control	1	0.053551
			2	0.000467088						2	0.0824305
		ERa	1	0.491102					polII	1	0.315198
			2	0.672552						2	0.648006
	E2	Control	1	0.000141289				E2	Control	1	0.0288812
			2	0.000166308						2	0.0293495
		ERa	1	1.54906					polII	1	1.30023
			2	1.43271						2	1.61745
	Tamoxifen	Control	1	0.000555048				Tamoxifen	Control	1	0.113459
			2	0.000363621						2	0.064171
		ERa	1	0.959834					polII	1	1.38457
			2	0.894742						2	0.734543
GREB1 promoter	Treatment	IP antibody	Replicate	Relative Quantity			GREB1 promoter	Treatment	IP antibody	Replicate	Relative Quantity
	Vehicle	Control	1	0.00431627				Vehicle	Control	1	0.0199203
			2	0.00379649						2	0.00821953
		ERa	1	0.691288					polII	1	0.403742
			2	0.787955						2	0.398772
	E2	Control	1	0.0054765				E2	Control	1	0.025275
			2	0.00293895						2	0.00636293
		ERa	1	1.20304					polII	1	1.77716
			2	1.15979						2	2.14052
	Tamoxifen	Control	1	0.00667542				Tamoxifen	Control	1	0.0308082
			2	0.00457757						2	0.0099106
		ERa	1	1.10567					polII	1	0.819101
			2	1.05225						2	0.460707
NRIP1 enhancer	Treatment	IP antibody	Replicate	Relative Quantity			NRIP1 enhancer	Treatment	IP antibody	Replicate	Relative Quantity
	Vehicle	Control	1	0.000708965				Vehicle	Control	1	0.109121
			2	0.000794343						2	0.0843867
		ERa	1	0.315981					polII	1	0.617778
			2	0.419566						2	0.797649
	E2	Control	1	0.000905039				E2	Control	1	0.1393
			2	0.000325865						2	0.0230787
		ERa	1	1.98654					polII	1	1.1666
			2	1.89327						2	1.51129
	Tamoxifen	Control	1	0.000622362				Tamoxifen	Control	1	0.0957917
			2	0.000993892						2	0.0703905
		ERa	1	0.697478					polII	1	1.21562
			2	0.690846						2	0.691061
NRIP1 promoter	Treatment	IP antibody	Replicate	Relative Quantity			NRIP1 promoter	Treatment	IP antibody	Replicate	Relative Quantity
	Vehicle	Control	1	0.0200528				Vehicle	Control	1	0.00724195
			2	0.0495669						2	0.00899084
		ERa	1	0.449765					polII	1	0.60383
			2	0.585686						2	0.828621
	E2	Control	1	0.0234985				E2	Control	1	0.00848635
			2	0.0165984						2	0.00301075
		ERa	1	1.08914					polII	1	1.34157
			2	0.955011						2	1.55066
	Tamoxifen	Control	1	0.0212448				Tamoxifen	Control	1	0.00767244
			2	0.0286954						2	0.005205
		ERa	1	1.46109					polII	1	1.0546
			2	1.52032						2	0.621393
NRIP1 intragenic ERa peak	Treatment	IP antibody	Replicate	Relative Quantity			NRIP1 intragenic ERa peak	Treatment	IP antibody	Replicate	Relative Quantity
	Vehicle	Control	1	0.000305008				Vehicle	Control	1	0.0498711
			2	0.00085429						2	0.0397327
		ERa	1	0.245142					polII	1	0.672334
			2	0.423584						2	0.931643
	E2	Control	1	0.000489081				E2	Control	1	0.0533124
			2	0.00106056						2	0.032884
		ERa	1	1.62755					polII	1	1.30612
			2	1.44709						2	1.50763
	Tamoxifen	Control	1	0.000787759				Tamoxifen	Control	1	0.0858699
			2	0.000748761						2	0.0348246
		ERa	1	1.1273					polII	1	1.02155
			2	1.12933						2	0.560727
EIF2A promoter	Treatment	IP antibody	Replicate	Relative Quantity			EIF2A promoter	Treatment	IP antibody	Replicate	Relative Quantity
	Vehicle	Control	1	0.0923079				Vehicle	Control	1	0.00560642
			2	0.152637						2	0.00661158
		ERa	1	0.748376					polII	1	0.947569
			2	0.684263						2	1.16189
	E2	Control	1	0.126552				E2	Control	1	0.00768628
			2	0.0602109						2	0.00260807
		ERa	1	0.810224					polII	1	0.792663
			2	0.822451						2	0.904172
	Tamoxifen	Control	1	0.238851				Tamoxifen	Control	1	0.0145069
			2	0.166024						2	0.00719144
		ERa	1	1.49329					polII	1	1.25977
			2	1.4414						2	0.933935
Negative control region	Treatment	IP antibpdy	Replicate	Relative Quantity			Negative control region	Treatment	IP antibody	Replicate	Relative Quantity
	Vehicle	Control	1	0.193796				Vehicle	Control	1	0.289022
			2	0.315663						2	0.28257
		ERa	1	0.620353					polII	1	0.953829
			2	0.621531						2	1.23532
	E2	Control	1	0.219133				E2	Control	1	0.326809
			2	0.101071						2	0.0904751
		ERa	1	0.911559					polII	1	0.72986
			2	0.865463						2	0.931146
	Tamoxifen	Control	1	0.331989				Tamoxifen	Control	1	0.495119
			2	0.315879						2	0.282763
		ERa	1	1.46809					polII	1	1.31631
			2	1.51301						2	0.833533

## Sheet: Fig 3C
	Sample	Replicate	Technical replicate	Relative starting quantity
GREB1 pre-mRNA	Vehicle	1	1	31.6629
			2	41.1271
			3	41.9761
		2	1	114.033
			2	139.848
			3	119.172
		3	1	37.9383
			2	53.4298
			3	30.9328
	E2	1	1	337.598
			2	319.311
			3	282.999
		2	1	481.241
			2	408.556
			3	467.119
		3	1	474.475
			2	455.218
			3	481.135
	Tamoxifen	1	1	45.4944
			2	35.2233
			3	33.9372
		2	1	27.4339
			2	29.5519
			3	32.9119
		3	1	24.0926
			2	31.266
			3	28.6739
	Sample	Replicate	Technical replicate	Relative starting quantity
NRIP1 pre-mRNA	Vehicle	1	1	82.5025
			2	63.0573
			3	69.9206
		2	1	196.011
			2	280.114
			3	266.514
		3	1	87.2025
			2	124.851
			3	116.318
	E2	1	1	310.714
			2	267.331
			3	367.873
		2	1	460.033
			2	406.005
			3	417.396
		3	1	413.481
			2	332.526
			3	589.473
	Tamoxifen	1	1	232.876
			2	152.833
			3	157.066
		2	1	125.288
			2	153.281
			3	148.784
		3	1	149.247
			2	127.439
			3	117.875
	Sample	Replicate	Technical replicate	Relative starting quantity
U2 RNA	Vehicle	1	1	309.812
			2	383.776
			3	349.14
		2	1	876.178
			2	915.463
			3	1248.93
		3	1	400.408
			2	479.924
			3	452.297
	E2	1	1	367.599
			2	498.137
			3	421.94
		2	1	572.591
			2	447.482
			3	455.334
		3	1	462.088
			2	459.03
			3	426.002
	Tamoxifen	1	1	443.373
			2	582.592
			3	468.126
		2	1	486.904
			2	429.546
			3	386.254
		3	1	407.982
			2	387.88
			3	420.715

## Sheet: Fig 3G& Figure_S7C
	Sample	n (alleles)	median interprobe distance (μm)	interquartile interval (μm)	Comparison	p-values Two-sided Mann-Whitney test, Holm-Bonferroni correction for multiple testing
GREB1 e-p interprobe distance Rep 1	Vehicle	106	0.198	0.147-0.255	E2 vs vehicle	0.034
	E2	111	0.237	0.166-0.298	E2 vs tamoxifen	0.00024
	Tamoxifen	114	0.177	0.131-0.240	vehicle vs tamoxifen	0.079
NRIP1 e-p interprobe distance Rep 1	Vehicle	121	0.245	0.179-0.312	E2 vs vehicle	0.0039
	E2	106	0.288	0.223-0.381	E2 vs tamoxifen	0.0039
	Tamoxifen	116	0.231	0.165-0.336	vehicle vs tamoxifen	0.876
GREB1 e-p interprobe distance Rep 2	Vehicle	99	0.194	0.138-0.266	E2 vs vehicle	0.015
	E2	122	0.233	0.171-309	E2 vs tamoxifen	8.5e-05
	Tamoxifen	206	0.189	0.309-0.255	vehicle vs tamoxifen	0.396
NRIP1 e-p interprobe distance Rep 2	Vehicle	124	0.249	0.169-0.311	E2 vs vehicle	0.102
	E2	104	0.273	0.203-0.348	E2 vs tamoxifen	0.00079
	Tamoxifen	116	0.203	0.164-0.297	vehicle vs tamoxifen	0.102

## Sheet: Figure_S7D
	Sample	n (alleles)	median interprobe distance (μm)	interquartile interval (μm)	Comparison	p-values Two-sided Mann-Whitney test, Holm-Bonferroni correction for multiple testing
GREB1 e-c interprobe distance Rep 1	Vehicle	119	0.294	0.207-0.363	E2 vs vehicle	0.194
	E2	105	0.305	0.237-0.386	E2 vs tamoxifen	0.056
	Tamoxifen	81	0.239	0.188-0.339	vehicle vs tamoxifen	0.0627
GREB1 e-c interprobe distance Rep 2	Vehicle	128	0.279	0.218-0.348	E2 vs vehicle	0.62
	E2	104	0.259	0.237-0.332	E2 vs tamoxifen	0.68
	Tamoxifen	89	0.248	0.180-0.316	vehicle vs tamoxifen	0.22
NRIP1 e-c interprobe distance Rep 1	Vehicle	92	0.27	0.194-0.368	E2 vs vehicle	0.54
	E2	82	0.242	0.174-0.319	E2 vs tamoxifen	0.77
	Tamoxifen	76	0.258	0.200-0.323	vehicle vs tamoxifen	0.77
NRIP1 e-c interprobe distance Rep 2	Vehicle	92	0.27	0.184-338	E2 vs vehicle	1
	E2	92	0.248	0.196-0.358	E2 vs tamoxifen	1
	Tamoxifen	110	0.262	0.193-0.362	vehicle vs tamoxifen	1
