# Supplementary material for: Transcription decouples estrogen-dependent changes in enhancer-promoter contact frequencies and spatial proximity
Source: PLoS Genet. 2024 May 23;20(5):e1011277. doi: 10.1371/journal.pgen.1011277 (PMC11152312; doi:10.1371/journal.pgen.1011277)
Supplement: S4 Table — (XLSX) [file pgen.1011277.s012.xlsx]

## Sheet: Figure_4B&C
GREB1 enhancer	Treatment	IP antibidy	Replicate	Relative Quantity		GREB1 enhancer	Treatment	IP antibody	Replicate	Relative Quantity
	DMSO -E2	Control	1	0.00828394			DMSO -E2	Control	1	0.0248286
			2	0.00280953					2	0.263679
		ERa	1	0.449831				polII	1	1.03982
			2	0.361612					2	0.921827
	DMSO +E2	Control	1	0.0128359			DMSO +E2	Control	1	0.0241494
			2	0.00105962					2	0.0994468
		ERa	1	1.22176				polII	1	1.28562
			2	1.21896					2	1.81019
	flv -E2	Control	1	0.021606			flv -E2	Control	1	0.0235324
			2	0.00125801					2	0.118067
		ERa	1	0.7164				polII	1	0.838357
			2	0.581504					2	0.628164
	flv +E2	Control	1	0.0252595			flv +E2	Control	1	0.0362761
			2	0.00098645					2	0.09258
		ERa	1	1.58383				polII	1	1.33951
			2	2.10975					2	2.01522
	trp -E2	Control	1	0.0170192			trp -E2	Control	1	0.0270554
			2	0.000895472					2	0.0840416
		ERa	1	0.385818				polII	1	0.664362
			2	0.610079					2	0.199785
	trp +E2	Control	1	0.0139622			trp +E2	Control	1	0.0231669
			2	0.000938787					2	0.0881067
		ERa	1	1.64236				polII	1	0.83233
			2	1.1181					2	0.424814
GREB1 promoter	Treatment	IP antibidy	Replicate	Relative Quantity		GREB1 promoter	Treatment	IP antibody	Replicate	Relative Quantity
	DMSO -E2	Control	1	0.0368082			DMSO -E2	Control	1	0.0440155
			2	0.146199					2	0.181834
		ERa	1	0.771089				polII	1	0.569147
			2	0.676367					2	1.0615
	DMSO +E2	Control	1	0.0358013			DMSO +E2	Control	1	0.0428115
			2	0.0456762					2	0.0568095
		ERa	1	0.803558				polII	1	2.69565
			2	0.609197					2	1.87769
	flv -E2	Control	1	0.0348867			flv -E2	Control	1	0.0417178
			2	0.054063					2	0.0672406
		ERa	1	0.860858				polII	1	0.551301
			2	0.657661					2	0.715541
	flv +E2	Control	1	0.0537791			flv +E2	Control	1	0.0643095
			2	0.0965177					2	0.120043
		ERa	1	1.27199				polII	1	1.77096
			2	2.07759					2	2.08466
	trp -E2	Control	1	0.0401094			trp -E2	Control	1	0.0479631
			2	0.0448842					2	0.0558245
		ERa	1	0.410217				polII	1	0.157164
			2	0.765189					2	0.177934
	trp +E2	Control	1	0.0343447			trp +E2	Control	1	0.0410697
			2	0.0674297					2	0.0838653
		ERa	1	1.88229				polII	1	0.255783
			2	1.10612					2	0.179988
NRIP1 enhancer	Treatment	IP antibidy	Replicate	Relative Quantity		NRIP1 enhancer	Treatment	IP antibidy	Replicate	Relative Quantity
	DMSO -E2	Control	1	0.00234379			DMSO -E2	Control	1	0.156085
			2	0.0088096					2	0.549331
		ERa	1	0.177602				polII	1	0.490763
			2	0.287744					2	2.04973
	DMSO +E2	Control	1	0.00228702			DMSO +E2	Control	1	0.152304
			2	0.00225333					2	0.281018
		ERa	1	2.06625				polII	1	2.57674
			2	1.61242					2	1.34104
	flv -E2	Control	1	0.00585921			flv -E2	Control	1	0.390195
			2	0.00220519					2	0.137507
		ERa	1	0.340312				polII	1	0.457245
			2	0.345124					2	0.525583
	flv +E2	Control	1	0.00398815			flv +E2	Control	1	0.265591
			2	0.0037352					2	0.232912
		ERa	1	1.86025				polII	1	1.55656
			2	2.36304					2	1.44827
	trp -E2	Control	1	0.000989888			trp -E2	Control	1	0.0659216
			2	0.00327409					2	0.204159
		ERa	1	0.137337				polII	1	0.571849
			2	0.274013					2	0.38742
	trp +E2	Control	1	0.00173802			trp +E2	Control	1	0.115743
			2	0.00431575					2	0.269113
		ERa	1	1.41825				polII	1	0.34685
			2	1.11765					2	0.247949
NRIP1 promoter	Treatment	IP antibidy	Replicate	Relative Quantity		NRIP1 promoter	Treatment	IP antibody	Replicate	Relative Quantity
	DMSO -E2	Control	1	0.374556			DMSO -E2	Control	1	0.0154254
			2	0.453057					2	0.0176817
		ERa	1	1.12783				polII	1	0.573293
			2	1.33634					2	0.480578
	DMSO +E2	Control	1	0.732955			DMSO +E2	Control	1	0.0301854
			2	0.306275					2	0.0119532
		ERa	1	1.18066				polII	1	1.51962
			2	0.888064					2	0.931258
	flv -E2	Control	1	0.673821			flv -E2	Control	1	0.0277501
			2	0.192202					2	0.00750117
		ERa	1	0.751483				polII	1	1.34391
			2	0.761912					2	0.904655
	flv +E2	Control	1	0.358661			flv +E2	Control	1	0.0147708
			2	0.497675					2	0.019423
		ERa	1	1.16639				polII	1	2.27477
			2	1.60778					2	3.46146
	trp -E2	Control	1	0.640323			trp -E2	Control	1	0.0263706
			2	0.20079					2	0.00783631
		ERa	1	0.731776				polII	1	0.123622
			2	0.583727					2	0.10864
	trp +E2	Control	1	0.396326			trp +E2	Control	1	0.016322
			2	0.293471					2	0.0114534
		ERa	1	1.04186				polII	1	0.164788
			2	0.822181					2	0.113408
EIF2A promoter	Treatment	IP antibidy	Replicate	Relative Quantity		EIF2A promoter	Treatment	IP antibody	Replicate	Relative Quantity
	DMSO -E2	Control	1	0.485569			DMSO -E2	Control	1	0.0284674
			2	0.619376					2	0.0176217
		ERa	1	1.02283				polII	1	1.34108
			2	2.13443					2	1.27675
	DMSO +E2	Control	1	0.536389			DMSO +E2	Control	1	0.0314469
			2	0.188924					2	0.00138182
		ERa	1	0.945979				polII	1	0.916401
			2	0.584122					2	1.11808
	flv -E2	Control	1	0.421074			flv -E2	Control	1	0.0246863
			2	0.143363					2	0.0040788
		ERa	1	1.19187				polII	1	2.01937
			2	0.784372					2	1.36983
	flv +E2	Control	1	0.449834			flv +E2	Control	1	0.0263724
			2	0.32121					2	0.00913868
		ERa	1	1.16442				polII	1	1.75711
			2	0.777339					2	1.85781
	trp -E2	Control	1	0.241993			trp -E2	Control	1	0.0141873
			2	0.0682259					2	0.00194108
		ERa	1	0.827824				polII	1	0.224841
			2	1.16061					2	0.276173
	trp +E2	Control	1	0.306598			trp +E2	Control	1	0.0179749
			2	0.1482					2	0.00421641
		ERa	1	0.847077				polII	1	0.219376
			2	0.559126					2	0.101355
Negative Control Region	Treatment	IP antibidy	Replicate	Relative Quantity		Negative Control Region	Treatment	IP antibody	Replicate	Relative Quantity
	DMSO -E2	Control	1	0.530699			DMSO -E2	Control	1	0.388466
			2	0.56591					2	0.666214
		ERa	1	1.1298				polII	1	0.745502
			2	1.2368					2	2.24065
	DMSO +E2	Control	1	0.388991			DMSO +E2	Control	1	0.284737
			2	0.251506					2	0.296083
		ERa	1	0.629003				polII	1	0.900829
			2	0.911341					2	0.885433
	flv -E2	Control	1	0.762328			flv -E2	Control	1	0.558015
			2	0.173251					2	0.203958
		ERa	1	1.38013				polII	1	0.903801
			2	0.890669					2	0.472581
	flv +E2	Control	1	1.39287			flv +E2	Control	1	1.01957
			2	0.41218					2	0.485236
		ERa	1	0.981309				polII	1	0.721951
			2	1.33403					2	1.08852
	trp -E2	Control	1	0.578704			trp -E2	Control	1	0.423605
			2	0.12198					2	0.1436
		ERa	1	0.685578				polII	1	1.38663
			2	0.773908					2	0.706582
	trp +E2	Control	1	0.755176			trp +E2	Control	1	0.55278
			2	0.235645					2	0.277412
		ERa	1	1.19419				polII	1	1.34128
			2	0.853258					2	0.606239

## Sheet: Figure4D
GREB1 pre-mRNA					NRIP1 pre-mRNA					U2 RNA
Treatment	Replicate	Technical replicate	Relative starting quantity		Treatment	Replicate	Technical replicate	Relative starting quantity		Treatment	Replicate	Technical replicate	Relative starting quantity
vehicle - E2	1	1	57.5369		vehicle - E2	1	1	107.882		vehicle - E2	1	1	445.094
		2	77.8427				2	113.754				2	328.299
	2	1	97.1488			2	1	61.0718			2	1	371.698
		2	105.325				2	338.203				2	362.893
	3	1	105.055			3	1	82.5789			3	1	375.514
		2	115.192				2	295.855				2	406.47
vehicle + E2	1	1	634.297		vehicle + E2	1	1	512.277		vehicle + E2	1	1	371.308
		2	685.352				2	520.633				2	366.582
	2	1	605.09			2	1	524.202			2	1	464.179
		2	717.64				2	537.243				2	534.068
	3	1	747.116			3	1	1199.67			3	1	359.336
		2	879.979				2	918.868				2	255.43
flv - E2	1	1	42.6008		flv - E2	1	1	101.967		flv - E2	1	1	325.383
		2	48.5376				2	110.157				2	305.713
	2	1	70.8446			2	1	204.841			2	1	115.882
		2	112.925				2	216.64				2	112.485
	3	1	17.1235			3	1	140.54			3	1	600.824
		2	17.3852				2	83.0428				2	588.101
flv + E2	1	1	27.1172		flv + E2	1	1	48.6972		flv + E2	1	1	742.873
		2	18.3266				2	59.9869				2	591.533
	2	1	126.558			2	1	252.651			2	1	865.354
		2	107.672				2	280.066				2	1166.2
	3	1	85.6128			3	1	161.048			3	1	803.779
		2	72.7857				2	153.589				2	663.435
trp - E2	1	1	43.9107		trp - E2	1	1	32.3965		trp - E2	1	1	599.3
		2	47.8937				2	33.2011				2	482.111
	2	1	42.9207			2	1	53.2946			2	1	491.879
		2	37.7766				2	29.6091				2	541.048
	3	1	55.2085			3	1	34.4217			3	1	517.219
		2	45.7404				2	34.7159				2	695.388
trp + E2	1	1	47.4928		trp + E2	1	1	30.7346		trp + E2	1	1	454.201
		2	50.0221				2	41.1998				2	587.579
	2	1	62.1443			2	1	56.2116			2	1	329.952
		2	61.3268				2	35.8876				2	243.195
	3	1	33.1587			3	1	42.9986			3	1	633.001
		2	37.1247				2	29.6607				2	335.818

## Sheet: Figure4H&Figure_S8D
	Sample	n (alleles)	median interprobe distance (μm)	interquartile interval (μm)	Comparison	p-values Two-sided Mann-Whitney test, Holm-Bonferroni correction for multiple testing
GREB1 e-p interprobe distance Rep 1	Vehicle -E2	89	0.173	0.1139-0.2451
	Vehicle +E2	103	0.2202	0.1776-0.2916	Vehicle+E2 vs Vehicle-E2	0.00057
	Flv -E2	101	0.156	0.1080-0.2141
	Flv +E2	124	0.1799	0.1350-0.2215	Flv+E2 vs Flv-E2	0.51753
	Trp -E2	104	0.1767	0.1214-0.2403
	Trp +E2	134	0.8181	0.1399-2330	Trp+E2 vs Trp-E2	1
					Flv+E2 vs Vehicle+E2	0.00023
					Trp+E2 vs Vehicle+E2	0.00067
NRIP1 e-p interprobe distance Rep 1	Vehicle -E2	99	0.228	0.1485-0.279
	Vehicle +E2	105	0.279	0.204-0.341	Vehicle+E2 vs Vehicle-E2	0.01616
	Flv -E2	116	0.21	0.123-0.267
	Flv +E2	93	0.199	0.141-305	Flv+E2 vs Flv-E2	1
	Trp -E2	96	0.225	0.123-0.265
	Trp +E2	105	0.204	0.117-0.281	Trp+E2 vs Trp-E2	1
					Flv+E2 vs Vehicle+E2	0.00841
					Trp+E2 vs Vehicle+E2	0.00087
GREB1 e-p interprobe distance Rep 2	Vehicle -E2	114	0.195	0.117-0.247
	Vehicle +E2	115	0.25	0.204-0.31	Vehicle+E2 vs Vehicle-E2	1.2e-05
	Flv -E2	106	0.204	0.141-0.253
	Flv +E2	109	0.21	0.117-0.254	Flv+E2 vs Flv-E2	1
	Trp -E2	107	0.199	0.117-0.245
	Trp +E2	104	0.174	0.123-239	Trp+E2 vs Trp-E2	1
					Flv+E2 vs Vehicle+E2	0.0005
					Trp+E2 vs Vehicle+E2	6.1e-06
NRIP1 e-p interprobe distance Rep 2	Vehicle -E2	87	0.266	0.21-0.339
	Vehicle +E2	106	0.2975	0.238-0.379	Vehicle+E2 vs Vehicle-E2	0.06061
	Flv -E2	75	0.247	0.182-0.322
	Flv +E2	85	0.247	0.182-0.329	Flv+E2 vs Flv-E2	0.71285
	Trp -E2	90	0.271	0.193-0.347
	Trp +E2	73	0.247	0.204-0.322	Trp+E2 vs Trp-E2	0.48037
					Flv+E2 vs Vehicle+E2	0.00012
					Trp+E2 vs Vehicle+E2	0.00598

## Sheet: Figure_S8E
	Sample	n (alleles)	median interprobe distance (μm)	interquartile interval (μm)	Comparison	p-values Two-sided Mann-Whitney test, Holm-Bonferroni correction for multiple testing
GREB1 e-c interprobe distance Rep 1	Vehicle -E2	113	0.2346	0.1716-0.3323
	Vehicle +E2	100	0.268	0.1964-0.3420	Vehicle+E2 vs Vehicle-E2	1
	Flv -E2	101	0.277	0.2005-0.3420
	Flv +E2	111	0.2578	0.1853-0.3160	Flv+E2 vs Flv-E2	1
	Trp -E2	78	0.2272	0.1758-0.2934
	Trp +E2	81	0.2651	0.2116-0.3433	Trp+E2 vs Trp-E2	0.24
					Flv+E2 vs Vehicle+E2	1
					Trp+E2 vs Vehicle+E2	1
NRIP1 e-c interprobe distance Rep 1	Vehicle -E2	95	0.235	0.195-0.33
	Vehicle +E2	102	0.237	0.1793-0.29	Vehicle+E2 vs Vehicle-E2	1
	Flv -E2	96	0.257	0.216-0.3585
	Flv +E2	101	0.254	0.199-0.303	Flv+E2 vs Flv-E2	1
	Trp -E2	91	0.279	0.207-0.3555
	Trp +E2	97	0.257	0.207-0.391	Trp+E2 vs Trp-E2	1
					Flv+E2 vs Vehicle+E2	1
					Trp+E2 vs Vehicle+E2	0.36
GREB1 e-c interprobe distance Rep 2	Vehicle -E2	101	0.282	0.218-0.345
	Vehicle +E2	101	0.365	0.207-0.329	Vehicle+E2 vs Vehicle-E2	1
	Flv -E2	106	0.2775	0.218-0.3708
	Flv +E2	108	0.269	0.205-0.366	Flv+E2 vs Flv-E2	1
	Trp -E2	112	0.25	0.2093-0.3255
	Trp +E2	101	0.279	0.21-0.358	Trp+E2 vs Trp-E2	1
					Flv+E2 vs Vehicle+E2	1
					Trp+E2 vs Vehicle+E2	1
NRIP1 e-c interprobe distance Rep 2	Vehicle -E2	83	0.288	0.2265-0.3775
	Vehicle +E2	80	0.276	0.2175-0.4035	Vehicle+E2 vs Vehicle-E2	1
	Flv -E2	85	0.271	0.21-0.365
	Flv +E2	82	0.2725	0.204-0.3698	Flv+E2 vs Flv-E2	1
	Trp -E2	81	0.278	0.233-0.387
	Trp +E2	83	0.274	0.21-0.3255	Trp+E2 vs Trp-E2	1
					Flv+E2 vs Vehicle+E2	1
					Trp+E2 vs Vehicle+E2	1
